# Supplementary material for: Traditional fermented foods of Indonesia harbour functionally redundant but phylogenetically diverse taxa
Source: FEMS Microbes. 2026 Jan 22;7:xtag005. doi: 10.1093/femsmc/xtag005 (PMC12875122; doi:10.1093/femsmc/xtag005)
Supplement: xtag005_Supplemental_Files [file xtag005_supplemental_files.zip]

Archive with 2 entries (2 files):
- FEMSMC-2025-055.R1 one sentence summary.docx
- Supplementary Materials.docx
